# Supplementary material for: Effects of Metallic and Carbon-Based Nanomaterials on Human Pancreatic Cancer Cell Lines AsPC-1 and BxPC-3
Source: Int J Mol Sci. 2021 Nov 9;22(22):12100. doi: 10.3390/ijms222212100 (PMC8623931; doi:10.3390/ijms222212100)
Supplement: Supplementary file 1 [file ijms-22-12100-s001.zip]

Archive with 1 entries (1 files):
- ijms-1408747-supplementary.pdf
